# Supplementary material for: Pharmacological Effects of Panduratin A on Renal Cyst Development in In Vitro and In Vivo Models of Polycystic Kidney Disease
Source: Int J Mol Sci. 2022 Apr 14;23(8):4328. doi: 10.3390/ijms23084328 (PMC9024631; doi:10.3390/ijms23084328)
Supplement: Supplementary file 1 [file ijms-23-04328-s001.zip]

Archive with 1 entries (1 files):
- ijms-1643705-supplementary.pdf
